# Supplementary material for: Pilot randomized trial of the effect of antibacterial mouthwash on muscle contractile function in healthy young adults
Source: PLoS One. 2025 Feb 12;20(2):e0312961. doi: 10.1371/journal.pone.0312961 (PMC11819566; doi:10.1371/journal.pone.0312961)
Supplement: S2 Data — (XLSX) [file pone.0312961.s002.xlsx]

## Sheet: demographics
Tom's of Maine						Cepacol
Subject	Sex	Height (m)	Mass (kg)	BMI (kg/m2)		Subject	Sex	Height (m)	Mass (kg)	BMI (kg/m2)
1	M	1.82	96.3	29.0726		2	M	1.73	81.6	27.2645
3	M	1.84	87.9	25.9629		4	M	1.8	82.4	25.4321
6	M	1.8	96.9	29.9074		5	M	1.73	88.5	29.57
8	F	1.56	65	26.7094		9	M	1.7	56	19.3772
10	M	1.81	77	23.5036		12	F	1.71	65	22.2291
13	F	1.7	69.9	24.1869		15	F	1.69	73	25.5593
14	M	2.01	107.9	26.7073		16	M	1.7	90.5	31.3149
17	M	1.784	87	27.3357		18	M	1.61	57.6	22.2214
19	F	1.63	65.8	24.7657		20	M	1.772	79.2	25.2231
21	F	1.7	66	22.8374		22	M	1.73	84.1	28.0998
23	M	1.87	71.9	20.5611		24	F	1.67	68.4	24.5258
25	F	1.5	68.5	30.4444		26	M	1.77	88	28.089
27	F	1.63	72.5	27.2874		30	M	1.67	68.2	24.4541
28	F	1.7	64.9	22.4567		31	M	1.78	87	27.4587
29	M	1.72	103.9	35.1203		32	F	1.63	80.2	30.1856
mean	8M	1.73827	80.0933	26.4572		mean	11M	1.7128	76.6467	26.067
SD	7F	0.129833	15.1845	3.70458		SD	4F	0.0545936	11.2701	3.2622

## Sheet: MW use logs
Tom's of Maine				Cepacol
Subject	Number of rinses	% compliance		Subject	Number of rinses	% compliance
1	13	0.928571		2	17	1
3	14	1		4	13	0.928571
6	13	0.928571		5	12	0.857143
8	14	1		9	11	0.785714
10	13	0.928571		12	14	1
13	14	1		15	14	1
14	14	1		16	14	1
17	13	0.928571		18	14	1
19	14	1		20	14	1
21	13	0.928571		22	14	1
23	14	1		24	14	1
25	14	1		26	14	1
27	13	0.928571		30	14	1
28	14	1		31	14	1
29	14	1		32	13	0.928571
mean	13.6	0.971429		mean	13.7333	0.966667
SD	0.507093	0.0362209		SD	1.27988	0.0653911

## Sheet: salivary nitrate and nitrite
	Tom's of Maine								Cepacol
Trial	Subject	nitrite (umol/L)	nitrate (umol/L)	Ratio	total (umol/L)	% nitrite		Trial	Subject	nitrite (umol/L)	nitrate (umol/L)	Ratio	total (umol/L)	% nitrite
pre	1	29.172	123.729	0.235773	152.901	0.19079		pre	2	119.734	205.666	0.582177	325.4	0.367959
	3	105.924	1492.73	0.07096	1598.65	0.0662583			4	53.639	228.557	0.234685	282.196	0.190077
	6	174.442	503.869	0.346205	678.311	0.257171			5	8.094	30.825	0.262579	38.919	0.20797
	8	40.254	422.042	0.0953791	462.296	0.0870741			9	79.846	620.221	0.128738	700.067	0.114055
	10	105.894	657.02	0.161173	762.914	0.138802			12	60.146	607.322	0.0990348	667.468	0.0901107
	13	63.972	609.133	0.105021	673.105	0.0950401			15	47.422	435.5	0.108891	482.922	0.0981981
	14	61.914	428.033	0.144648	489.947	0.126369			16	71.69	502.537	0.142656	574.227	0.124846
	17	53.388	360.478	0.148103	413.866	0.128998			18	n/a	n/a	n/a	n/a	n/a
	19	162.449	449.503	0.361397	611.952	0.26546			20	221.853	187.46	1.18347	409.313	0.542013
	21	n/a	n/a	n/a	n/a	n/a			22	n/a	n/a	n/a	n/a	n/a
	23	n/a	n/a	n/a	n/a	n/a			24	140.197	408.185	0.343464	548.382	0.255656
	25	163.377	545.774	0.299349	709.151	0.230384			26	151.896	448.86	0.338404	600.756	0.252841
	27	191.79	297.88	0.64385	489.67	0.391672			30	278.539	566.302	0.491856	844.841	0.329694
	28	153.396	749.505	0.204663	902.901	0.169892			31	316.397	855.526	0.369827	1171.92	0.269981
	29	327.909	1099.52	0.298231	1427.42	0.229721			32	127.626	192.812	0.661919	320.438	0.398286
	mean	125.683	595.324	0.239596	721.007	0.182895			mean	129.006	406.906	0.380592	535.912	0.249361
	SD	82.5022	358.636	0.155121	399.082	0.0908981			SD	93.1989	229.455	0.301165	284.456	0.134186
post	1	43.62	174.246	0.250336	217.866	0.200215		post	2	198.742	402.361	0.49394	601.103	0.330629
	3	106.842	762.961	0.140036	869.803	0.122835			4	41.06	240.097	0.171014	281.157	0.146039
	6	127.208	637.51	0.199539	764.718	0.166346			5	2.66	49.168	0.0541002	51.828	0.0513236
	8	38.247	395.455	0.0967164	433.702	0.0881873			9	19.104	785.766	0.0243126	804.87	0.0237355
	10	108.821	589.024	0.184748	697.845	0.155939			12	20.402	281.097	0.0725799	301.499	0.0676685
	13	100.194	482.907	0.207481	583.101	0.17183			15	55.933	288.796	0.193677	344.729	0.162252
	14	112.805	800.501	0.140918	913.306	0.123513			16	22.106	294.846	0.0749747	316.952	0.0697456
	17	100.9	408.934	0.246739	509.834	0.197908			18	n/a	n/a	n/a	n/a	n/a
	19	29.304	110.379	0.265485	139.683	0.209789			20	242.296	957.315	0.2531	1199.61	0.201979
	21	n/a	n/a	n/a	n/a	n/a			22	n/a	n/a	n/a	n/a	n/a
	23	n/a	n/a	n/a	n/a	n/a			24	203.31	1011.47	0.201005	1214.78	0.167364
	25	199.98	369.663	0.540979	569.643	0.351062			26	193.938	660.905	0.293443	854.843	0.22687
	27	255.815	426.166	0.600271	681.981	0.375106			30	198.946	356.433	0.558158	555.379	0.358217
	28	135.413	440.376	0.307494	575.789	0.235178			31	289.661	1911.82	0.151511	2201.48	0.131575
	29	523.38	1324.5	0.395152	1847.88	0.283232			32	206.603	590.84	0.349677	797.443	0.259082
	mean	144.81	532.51	0.275069	677.32	0.206241			mean	130.366	602.378	0.222422	732.744	0.16896
	SD	129.646	310.347	0.152729	417.27	0.0863207			SD	103.47	489.82	0.165667	566.979	0.104691

## Sheet: salivary cGMP
	Tom's of Maine				Cepacol
Trial	Subject	cGMP (nmol/L)		Trial	Subject	cGMP (nmol/L)
pre	1	0.065908		pre	2	0.975005
	3	0.02698			4	0.165835
	6	0.0208304			5	0.0344194
	8	0.0220807			9	0.270985
	10	0.0452142			12	0.507314
	13	0.162096			15	0.272108
	14	0.0634036			16	0.245849
	17	0.480464			18	n/a
	19	0.271156			20	0.263779
	21	n/a			22	n/a
	23	n/a			24	0.317437
	25	0.538484			26	1.22731
	27	0.301587			30	0.325543
	28	0.160764			31	0.583743
	29	0.785251			32	0.238577
	mean	0.226478			mean	0.417531
	SD	0.2414			SD	0.336473
post	1	0.0378259			2	0.997686
	3	0.0242796		post	4	0.227911
	6	0.0317595			5	0.022921
	8	0.0244173			9	0.41741
	10	0.0746942			12	0.24564
	13	0.107201			15	0.23312
	14	0.0696736			16	0.145527
	17	0.363758			18	n/a
	19	0.177184			20	0.252866
	21	n/a			22	n/a
	23	n/a			24	0.410385
	25	0.538484			26	0.430611
	27	0.221089			30	0.575737
	28	0.377226			31	n/a
	29	0.238577			32	n/a
	mean	0.175859			mean	0.359983
	SD	0.164642			SD	0.2611

## Sheet: breath NO
	Tom's of Maine				Cepacol
Trial	Subject	breath NO (ppb)		Trial	Subject	breath NO (ppb)
pre	1	22		pre	2	36
	3	28			4	9
	6	25			5	25
	8	17			9	12
	10	33			12	17
	13	6			15	14
	14	11			16	8
	17	15			18	12
	19	n/a			20	n/a
	21	n/a			22	n/a
	23	n/a			24	n/a
	25	n/a			26	n/a
	27	n/a			30	n/a
	28	n/a			31	n/a
	29	n/a			32	n/a
	mean	19.625			mean	16.625
	SD	9.03861			SD	9.47082
post	1	13		post	2	29
	3	32			4	13
	6	25			5	25
	8	17			9	10
	10	34			12	14
	13	7			15	15
	14	16			16	10
	17	12			18	13
	19	n/a			20	n/a
	21	n/a			22	n/a
	23	n/a			24	n/a
	25	n/a			26	n/a
	27	n/a			30	n/a
	28	n/a			31	n/a
	29	n/a			32	n/a
	mean	19.5			mean	16.125
	SD	9.78337			SD	7.01911

## Sheet: peak torque
		Actual torque (Nm)							Actual torque (Nm/kg)
		0	90	180	270	360	deg/s		0	90	180	270	360	deg/s
	Subject	0	1.5708	3.14159	4.71239	6.28319	rad/s		0	1.5708	3.14159	4.71239	6.28319	rad/s
Tom's of Maine - pre	1	258.5	165.4	94	72.8	64.5			2.68432	1.71755	0.976116	0.755971	0.669782
	3	263.6	281.1	239.2	191.9	133.4			2.99886	3.19795	2.72127	2.18316	1.51763
	6	259.4	188.6	160.4	137.1	115.7			2.67699	1.94634	1.65531	1.41486	1.19401
	8	143.5	111.4	95.8	78	66.8			2.20769	1.71385	1.47385	1.2	1.02769
	10	192.4	146.4	149.8	137	117.4			2.4987	1.9013	1.94545	1.77922	1.52468
	13	170.6	119	100	83.7	68.1			2.44063	1.70243	1.43062	1.19742	0.974249
	14	418.9	291	229.3	187.2	159.9			3.8823	2.69694	2.12512	1.73494	1.48193
	17	174.8	188.9	153.5	115.3	96.6			2.0092	2.17126	1.76437	1.32529	1.11034
	19	146.4	115.9	85.1	70.1	35.8			2.22492	1.7614	1.29331	1.06535	0.544073
	21	148	87.6	59.9	56.4	44.2			2.24242	1.32727	0.907576	0.854545	0.669697
	23	236.5	113.1	113.8	61.1	18.6			3.28929	1.57302	1.58275	0.849791	0.258693
	25	130.4	113.8	98.2	80.1	72.5			1.90365	1.66131	1.43358	1.16934	1.05839
	27	229.4	181.3	143.7	119.3	108.1			3.16414	2.50069	1.98207	1.64552	1.49103
	28	189.3	156.7	124.7	97.6	81.8			2.9168	2.41448	1.92142	1.50385	1.2604
	29	272.9	258.8	204.7	164.5	138.8			2.62656	2.49086	1.97016	1.58325	1.3359
	mean	215.64	167.933	136.807	110.14	88.1467			2.6511	2.05178	1.67886	1.35083	1.07457
	SD	74.661	64.6634	53.6682	44.8958	40.5821			0.532095	0.510092	0.46374	0.396843	0.391338
Tom's of Maine - post	1	221.9	202	153.2	130.8	91.8			2.30426	2.09761	1.59086	1.35826	0.953271
	3	253.6	280.3	227.4	199.1	175.7			2.8851	3.18885	2.58703	2.26507	1.99886
	6	261.4	181.3	159.4	130.9	109.5			2.69763	1.871	1.64499	1.35088	1.13003
	8	145.7	111.6	94.6	81.4	67.5			2.24154	1.71692	1.45538	1.25231	1.03846
	10	229.1	189	160.8	140.1	128.3			2.97532	2.45455	2.08831	1.81948	1.66623
	13	178.5	126.6	100.3	86.7	69			2.55365	1.81116	1.43491	1.24034	0.987124
	14	424.7	323.1	244.4	202.6	166.7			3.93605	2.99444	2.26506	1.87766	1.54495
	17	190.9	174.2	147	126.5	106.1			2.19425	2.0023	1.68966	1.45402	1.21954
	19	129.8	107.6	84.6	47	32.6			1.97264	1.63526	1.28571	0.714286	0.495441
	21	167.6	80.7	62.7	49.7	41			2.53939	1.22273	0.95	0.75303	0.621212
	23	261.2	147.8	100.5	40.1	9.8			3.63282	2.05563	1.39777	0.557719	0.1363
	25	157.7	130.3	102.2	84.2	71			2.30219	1.90219	1.49197	1.2292	1.0365
	27	212.6	177.6	139.5	127.6	101.6			2.93241	2.44966	1.92414	1.76	1.40138
	28	213	144.3	111.7	95.6	89.9			3.28197	2.22342	1.72111	1.47304	1.38521
	29	277.1	254.9	202.4	155.5	132.3			2.66699	2.45332	1.94803	1.49663	1.27334
	mean	221.653	175.42	139.38	113.187	92.8533			2.74108	2.1386	1.69833	1.37346	1.12586
	SD	72.0638	67.5346	53.4056	50.3657	46.7323			0.549911	0.51201	0.412567	0.460431	0.470522
Cepacol - pre	2	135.8	96.8	86.4	61.4	49.3			1.66422	1.18627	1.05882	0.752451	0.604167
	4	188.8	258.8	215.2	165.2	141.8			2.29126	3.14078	2.61165	2.00485	1.72087
	5	191.3	195	147.7	113.9	99.7			2.16158	2.20339	1.66893	1.28701	1.12655
	9	123	163.5	142.6	108	52.3			2.19643	2.91964	2.54643	1.92857	0.933929
	12	178.5	67.5	38.3	18.8	8.7			2.74615	1.03846	0.589231	0.289231	0.133846
	15	202.9	136.3	101	86.6	67			2.77945	1.86712	1.38356	1.1863	0.917808
	16	142.6	152.2	115.1	80	68.3			1.57569	1.68177	1.27182	0.883978	0.754696
	18	135.8	69.4	70.8	57.2	39.5			2.35764	1.20486	1.22917	0.993056	0.685764
	20	205.7	163	129.5	111.5	91.6			2.59722	2.05808	1.6351	1.40783	1.15657
	22	262.1	194	151.6	131.6	112.7			3.11653	2.30678	1.80262	1.5648	1.34007
	24	182.1	170.7	136.1	106	72.5			2.66228	2.49561	1.98977	1.54971	1.05994
	26	174.5	206.4	163.2	131	94.5			1.98295	2.34545	1.85455	1.48864	1.07386
	30	275.5	172.6	151	116.5	101.6			4.03959	2.53079	2.21408	1.70821	1.48974
	31	363.1	243.2	212.5	166	171.6			4.17356	2.7954	2.44253	1.90805	1.97241
	32	105.1	120.8	101.6	89.2	78.6			1.31047	1.50623	1.26683	1.11222	0.98005
	mean	191.12	160.68	130.84	102.86	83.3133			2.51034	2.08538	1.70434	1.33766	1.06335
	SD	67.1477	56.3302	48.0015	39.4181	40.6305			0.811957	0.656707	0.587011	0.479866	0.454144
Cepacol - post	2	91.8	84.2	59.4	57.3	50.2			1.125	1.03186	0.727941	0.702206	0.615196
	4	240.7	235.4	181.4	144.3	118.3			2.92112	2.8568	2.20146	1.75121	1.43568
	5	217.5	208.4	155.8	129.2	111.3			2.45763	2.3548	1.76045	1.45989	1.25763
	9	134.9	166.7	139.8	107.2	70.7			2.40893	2.97679	2.49643	1.91429	1.2625
	12	142.8	84.2	33.8	22.7	14.8			2.19692	1.29538	0.52	0.349231	0.227692
	15	216	135.3	106.1	91.5	73.7			2.9589	1.85342	1.45342	1.25342	1.00959
	16	135.8	130	108.5	85.6	69			1.50055	1.43646	1.1989	0.945856	0.762431
	18	117.5	88.1	72.1	56.2	45.6			2.03993	1.52951	1.25174	0.975694	0.791667
	20	218.6	126.4	100.4	84.1	75.1			2.7601	1.59596	1.26768	1.06187	0.948232
	22	217.1	180.9	139.3	120.6	85.9			2.58145	2.15101	1.65636	1.43401	1.0214
	24	206.6	187.6	148.2	111.7	97.6			3.02047	2.74269	2.16667	1.63304	1.4269
	26	173.7	195.8	168.1	141.4	122.6			1.97386	2.225	1.91023	1.60682	1.39318
	30	223.4	169.9	133.3	113.2	100.7			3.27566	2.4912	1.95455	1.65982	1.47654
	31	376.9	235.9	194	175.2	158.1			4.33218	2.71149	2.22989	2.01379	1.81724
	32	113.9	123.8	105.6	90.2	80			1.4202	1.54364	1.31671	1.12469	0.997506
	mean	188.48	156.84	123.053	102.027	84.9067			2.46486	2.05307	1.60749	1.32572	1.09623
	SD	71.2145	51.3199	45.3181	38.9646	35.2202			0.815871	0.627357	0.570367	0.465993	0.402281

## Sheet: peak power
		Power (W/kg)
		0	90	180	270	360	deg/s		y=ax^2+bx+c
	Subject	0	1.5708	3.14159	4.71239	6.28319	rad/s		a	b	c		Maximal power (W/kg)		Velocity at maximal power (rad/s)		Maximal velocity (rad/s)
Tom's of Maine - pre	1	0	2.69792	3.06656	3.56243	4.20836			-0.115122	1.3142	0.282701		4.03331		5.70783		11.4157
	3	0	5.02333	8.54913	10.2879	9.53557			-0.386131	3.97539	-0.093436		10.1387		5.14773		10.2955
	6	0	3.0573	5.20032	6.66737	7.50221			-0.148244	2.11648	0.0309852		7.58524		7.1385		14.277
	8	0	2.6921	4.63022	5.65487	6.45718			-0.135859	1.8644	0.0410133		6.4373		6.86152		13.723
	10	0	2.98655	6.11183	8.38438	9.57982			-0.128387	2.37006	-0.132541		10.8054		9.23013		18.4603
	13	0	2.67417	4.49441	5.64273	6.12139			-0.146567	1.88929	0.0209953		6.10937		6.44515		12.8903
	14	0	4.23635	6.67625	8.17571	9.31123			-0.206756	2.73542	0.147243		9.19475		6.61508		13.2302
	17	0	3.41061	5.54292	6.24527	6.9765			-0.196526	2.30355	0.107712		6.85786		5.86066		11.7213
	19	0	2.7668	4.06306	5.02034	3.41851			-0.262747	2.22961	-0.0609766		4.66902		4.24289		8.48577
	21	0	2.08488	2.85123	4.02695	4.20783			-0.0983867	1.27758	0.0771118		4.22452		6.49262		12.9852
	23	0	2.47089	4.97237	4.00455	1.62541			-0.381238	2.69998	-0.223588		4.55682		3.54107		7.08213
	25	0	2.60959	4.50371	5.5104	6.65009			-0.110794	1.72753	0.0678112		6.8018		7.7961		15.5922
	27	0	3.92807	6.22685	7.75432	9.36845			-0.156301	2.41848	0.171596		9.52703		7.73661		15.4732
	28	0	3.79266	6.03631	7.08674	7.91933			-0.205924	2.51189	0.124267		7.78434		6.09906		12.1981
	29	0	3.91263	6.18945	7.4609	8.39371			-0.20163	2.56149	0.129197		8.26443		6.35196		12.7039
	mean	0	3.22292	5.27431	6.36566	6.75171							7.13266		6.35113		12.7023
	SD	0	0.80125	1.45688	1.87008	2.45885							2.18606		1.40871		2.81741
Tom's of Maine - post	1	0	3.29492	4.99784	6.40063	5.98958			-0.223256	2.36309	0.017896		6.27103		5.29233		10.5847
	3	0	5.00904	8.1274	10.6739	12.5592			-0.197411	3.2001	0.143064		13.1117		8.10516		16.2103
	6	0	2.93896	5.1679	6.36586	7.10019			-0.157489	2.11172	0.0119494		7.0908		6.70434		13.4087
	8	0	2.69694	4.57223	5.90136	6.52485			-0.135859	1.8884	0.0178139		6.57984		6.94984		13.8997
	10	0	3.85559	6.56062	8.5741	10.4693			-0.133525	2.47234	0.101592		11.546		9.25797		18.5159
	13	0	2.84496	4.50789	5.84498	6.20229			-0.153463	1.94492	0.041798		6.20408		6.33679		12.6736
	14	0	4.70365	7.1159	8.84829	9.7072			-0.242283	3.02212	0.167582		9.59172		6.23676		12.4735
	17	0	3.1452	5.30821	6.85192	7.6626			-0.153092	2.17351	0.0317254		7.74631		7.09872		14.1974
	19	0	2.56866	4.03919	3.36599	3.11295			-0.225429	1.86353	0.100264		3.9515		4.13328		8.26657
	21	0	1.92066	2.98451	3.54857	3.90319			-0.105139	1.26121	0.0656878		3.84797		5.99785		11.9957
	23	0	3.22898	4.39124	2.62819	0.856401			-0.374218	2.42207	0.151868		4.071		3.23618		6.47236
	25	0	2.98795	4.68716	5.79245	6.5125			-0.1485	1.94079	0.0972944		6.43848		6.53464		13.0693
	27	0	3.84791	6.04486	8.2938	8.80513			-0.191676	2.60847	0.0412276		8.91576		6.80439		13.6088
	28	0	3.49254	5.40702	6.94152	8.70352			-0.111195	2.02639	0.188993		9.42114		9.11191		18.2238
	29	0	3.85367	6.11991	7.05271	8.00063			-0.206838	2.52193	0.144618		7.83196		6.09639		12.1928		0.913396
	mean	0	3.35931	5.33546	6.47229	7.07397							7.50795		6.52644		13.0529
	SD	0	0.804263	1.29612	2.16973	2.95638							2.68754		1.60166		3.20331
Cepacol - pre	2	0	1.8634	3.32639	3.54584	3.79609			-0.129397	1.40347	0.01287		3.81844		5.4231		10.8462
	4	0	4.93352	8.20474	9.44765	10.8126			-0.265332	3.33121	0.142483		10.5982		6.27744		12.5549
	5	0	3.46108	5.24309	6.06487	7.07835			-0.169508	2.13206	0.180889		6.88509		6.28895		12.5779
	9	0	4.58616	7.99984	9.08818	5.86805			-0.519284	4.29651	-0.301737		8.58549		4.13695		8.27391
	12	0	1.63121	1.85112	1.36297	0.84098			-0.145163	1.00209	0.138161		1.86756		3.45159		6.90318
	15	0	2.93287	4.34659	5.59031	5.76676			-0.164512	1.93708	0.0772795		5.77944		5.88736		11.7747
	16	0	2.64171	3.99555	4.16565	4.7419			-0.153854	1.66747	0.148178		4.66617		5.41899		10.838
	18	0	1.89259	3.86154	4.67966	4.30878			-0.164365	1.75878	-0.143522		4.5614		5.35021		10.7004
	20	0	3.23283	5.13682	6.63423	7.26692			-0.162313	2.16163	0.0661298		7.26313		6.65885		13.3177
	22	0	3.62348	5.66308	7.37396	8.41992			-0.158749	2.30827	0.114628		8.5054		7.27018		14.5404
	24	0	3.9201	6.25103	7.30283	6.65981			-0.301224	2.95595	-0.000196842		7.25159		4.90656		9.81313
	26	0	3.68423	5.82623	7.01503	6.74728			-0.256405	2.68218	0.0241739		7.03854		5.23035		10.4607
	30	0	3.97536	6.95573	8.04976	9.36029			-0.208895	2.7637	0.0783753		9.21937		6.61504		13.2301
	31	0	4.39101	7.67343	8.99145	12.393			-0.114153	2.58805	0.249161		14.9181		11.3359		22.6718
	32	0	2.36599	3.97987	5.24121	6.15783			-0.0941208	1.55846	0.0463349		6.49762		8.27904		16.5581
	mean	0	3.37626	5.44461	6.39793	6.4893							6.85178		5.62437		11.2487
	SD	0	0.986728	1.81245	2.2467	2.56422							2.36953		1.10449		2.20897
Cepacol - post	2	0	1.62085	2.28689	3.30907	3.86539			-0.0513241	0.922111	0.0793648		4.22113		8.98322		17.9664
	4	0	4.48744	6.91608	8.2524	9.02064			-0.246955	2.93989	0.155391		8.90493		5.95228		11.9046
	5	0	3.69891	5.53062	6.87956	7.9019			-0.168943	2.27009	0.171609		7.7974		6.7185		13.437
	9	0	4.67592	7.84276	9.02086	7.93252			-0.39131	3.74528	-0.07862		8.88303		4.78557		9.57113
	12	0	2.03479	1.63363	1.64571	1.43063			-0.118299	0.900681	0.270729		1.98508		3.80679		7.61358
	15	0	2.91135	4.56607	5.90662	6.34344			-0.152365	1.95569	0.0571758		6.33279		6.41779		12.8356
	16	0	2.25639	3.76644	4.45724	4.79049			-0.135062	1.59867	0.0312424		4.76196		5.9183		11.8366
	18	0	2.40255	3.93244	4.59785	4.97419			-0.142339	1.66744	0.0502561		4.93355		5.85725		11.7145
	20	0	2.50693	3.98252	5.00394	5.95792			-0.10306	1.5651	0.0991098		6.04109		7.59312		15.1862
	22	0	3.3788	5.20361	6.7576	6.41766			-0.223147	2.4343	0.00752445		6.64643		5.45447		10.9089
	24	0	4.30821	6.80678	7.69552	8.96548			-0.222511	2.75524	0.193495		8.72269		6.19125		12.3825
	26	0	3.49502	6.00116	7.57195	8.75362			-0.161015	2.38578	0.0529379		8.89052		7.40855		14.8171
	30	0	3.91317	6.14039	7.82174	9.27737			-0.158088	2.42336	0.157738		9.44473		7.66457		15.3291
	31	0	4.25921	7.00539	9.48978	11.4181			-0.142534	2.68235	0.117771		12.7376		9.40951		18.819
	32	0	2.42475	4.13656	5.29997	6.26752			-0.100244	1.6109	0.0490209		6.52071		8.03487		16.0697		0.927194
	mean	0	3.33953	5.24746	6.4572	7.10368							7.32875		6.5152		13.0304
	SD	0	0.913093	1.68181	2.11696	2.47535							2.60005		1.43263		2.86526
